# Supplementary material for: Ventricular divergence correlates with epicardial wavebreaks and predicts ventricular arrhythmia in isolated rabbit hearts during therapeutic hypothermia
Source: PLoS One. 2020 Feb 21;15(2):e0228818. doi: 10.1371/journal.pone.0228818 (PMC7034916; doi:10.1371/journal.pone.0228818)
Supplement: S1 Data — (XLSX) [file pone.0228818.s004.xlsx]

## Sheet: Sheet1
	Heart #	Attempt #	Beats
			1	2	3	4	5	6	7	8	9	10	11	12	13	14	15	16	17	18	19	20	21	22
No Roti, VF	2	1	0	0.463567	0.397084	0.383006	0.348273	0.338666	0.31864	0.298298	0.285572	0.279487	0.277913	0.276272	0.272249	0.274397	0.266071	0.263898	0.259695	0.254324	0.262563	0.259555	0.280603	0.281922
No Roti, VF	2	3	0	0.360166	0.345642	0.349147	0.307973	0.279669	0.270727	0.254658	0.275018	0.283723	0.280483	0.272345	0.263607	0.255182	0.258328	0.251753	0.247027	0.243307	0.272267	0.270677	0.27139	0.271919
No Roti, VF	2	4	0	0.0901144	0.0734105	0.0726605	0.0696505	0.0750534	0.0744972	0.0747179	0.0804921	0.0802405	0.0785388	0.0794813	0.0792231	0.0785411	0.0775085	0.0764991	0.0808057	0.0817958	0.0881651	0.0882305	0.088458	0.0898704
No Roti, VF	2	5	0	0.140341	0.107625	0.108853	0.104053	0.104894	0.101198	0.102139	0.102038	0.105633	0.104933	0.104783	0.105532	0.107396	0.10662	0.106272	0.105611	0.10732	0.107321	0.1063	0.106204	0.105741
No Roti, VF	2	6	0	0.0364351	0.0366148	0.0349741	0.0371437	0.0401933	0.0613712	0.0635625	0.0685419	0.0709236	0.0765036	0.0798192	0.0822871	0.0821974	0.083564	0.0875126	0.0898816	0.0946618	0.0943631	0.0966981
No Roti, VF	2	7	0	0.0399622	0.0360441	0.0343955	0.0368063	0.0399093	0.0654261	0.0676898	0.0716155	0.0725718	0.0741391	0.0765912	0.0855772	0.0866878	0.0914279	0.0963557	0.0967911	0.0962075	0.103114	0.10291	0.101108	0.100918
No Roti, VF	2	8	0	0.279667	0.249514	0.26327	0.246448	0.241768	0.277804	0.27861	0.28703	0.27928	0.269877	0.266038	0.261483	0.287265	0.307389	0.317924
No Roti, VF	2	9	0	0.10866	0.0993423	0.110545	0.111709	0.111658	0.112585	0.113324	0.108422	0.105657	0.106387	0.107215	0.105444	0.103713	0.102441	0.100671
No Roti, VF	3	4	0	0.0368416	0.0385746	0.0363845	0.0391442	0.0433933	0.063898	0.0612415	0.064935	0.0716625	0.0730799	0.0761063	0.0886974	0.0906631	0.0967899	0.103164	0.10248	0.104283	0.104834
No Roti, VF	3	5	0	0.0368409	0.0385816	0.03639	0.0385685	0.0431207	0.0637001	0.0610898	0.0648249	0.0716147	0.0729996	0.0761219	0.0884743	0.0905417	0.0969514	0.103061	0.10226	0.104129	0.104669
No Roti, VF	4	1	0	0.423767	0.36743	0.35759	0.336592	0.331837	0.348823	0.352206	0.354881	0.35684	0.343099	0.33106	0.327563	0.325636	0.337592	0.333632	0.330206	0.335544	0.338865	0.336296	0.339772	0.337693
No Roti, VF	4	2	0	0.226585	0.189887	0.244366	0.260074	0.261214	0.299041	0.288693	0.280543	0.276106	0.266351	0.265519	0.258518	0.251143	0.253504	0.249669	0.251486	0.251884	0.270658	0.271825	0.272077	0.276387
No Roti, VF	5	1	0	0.280174	0.310497	0.295794	0.279945	0.25874	0.272372	0.262184	0.250153	0.247661	0.23662	0.230881	0.222613	0.215767	0.209284	0.203993	0.198317	0.193445	0.188863	0.185639	0.181704	0.178475
No Roti, VF	5	3	0	0.561743	0.549273	0.539678	0.507382	0.486679	0.495095	0.492135	0.485758	0.476145	0.482884	0.481172	0.478287	0.470949	0.475179	0.474054	0.472658	0.46712	0.470814	0.470124	0.46958	0.465086
No Roti, VF	5	4	0	0.555413	0.550509	0.540038	0.538243	0.495706	0.488004	0.454146	0.433895	0.411301	0.397123	0.382819	0.379277	0.365617	0.359577	0.348321	0.3407	0.333137	0.325812	0.319005	0.329622	0.330014
No Roti, VF	5	5	0	0.353732	0.286844	0.268392	0.240534	0.224949	0.233581	0.218082	0.207238	0.215127	0.209827	0.205029	0.205874	0.203034	0.200598	0.236345	0.241277	0.261916	0.261531	0.269708	0.275173	0.308196
No Roti, VF	5	6	0	0.58066	0.570176	0.56247	0.523253	0.501773	0.484515	0.455133	0.434789	0.429097	0.441721	0.429837	0.423062	0.431503	0.424418	0.417682	0.41665	0.418019	0.412691	0.410183	0.407344	0.40071
No Roti, VF	5	8	0	0.356463	0.313915	0.311173	0.291146	0.305631	0.294406	0.280639	0.265922	0.254138	0.251954	0.253648	0.246763	0.241518	0.23944	0.244308	0.2397	0.254601	0.260226	0.279437	0.283634	0.283089
No Roti, VF	7	1	0	0.049745	0.051221	0.0629705	0.0684987	0.0740565	0.0754577	0.0753222	0.0737752	0.0716125	0.0702113	0.0680508	0.0664864	0.0646954	0.0632808	0.0621393	0.0610115	0.0596334	0.0583222	0.0570404	0.0558521	0.0548495
No Roti, VF	7	2	0	0.0462052	0.0445975	0.0507621	0.0518637	0.0495845	0.0541393	0.0568272	0.0591288	0.0619893	0.0632111	0.0640214	0.0631425	0.0625524	0.0612813	0.0599525	0.0596327	0.0591084	0.0606494	0.0598205	0.0592963	0.0596151
No Roti, VF	7	3	0	0.0619943	0.0500857	0.0486237	0.0499204	0.0504012	0.052112	0.0550525	0.0583495	0.0638894	0.0631974	0.0611927	0.0608184	0.0609386	0.0613366	0.0596538	0.0595479	0.0595074	0.0583432	0.0574425	0.0566898	0.0556808
No Roti, VF	7	5	0	0.0313164	0.0377974	0.03916	0.0406558	0.0536543	0.0704284	0.0736089	0.072159	0.0699521	0.0691193	0.0684192	0.0661942	0.0640678	0.0643481	0.0634994	0.0629332	0.0626309	0.0613909	0.0605981	0.0593547	0.0581856
No Roti, VF	7	6	0	0.0256277	0.032694	0.034162	0.0329801	0.0359529	0.0392343	0.0404337	0.0417018	0.0426629	0.0454231	0.0466655	0.0482946	0.0493043	0.0499148	0.0493885	0.0534396	0.0602251	0.0639313	0.0634956	0.0639542	0.0630481
No Roti, VF	7	7	0	0.019225	0.0528118	0.0714364	0.0663381	0.0668565	0.0652477	0.0620174	0.0584248	0.0589431	0.0611084	0.0613404	0.0616981	0.0605227	0.0588847	0.0578627	0.0562901	0.0555764	0.0559379	0.0589845	0.0580575	0.0577172
No Roti, VF	7	8	0	0.0233125	0.0462841	0.0555929	0.0535798	0.054692	0.0566592	0.0540318	0.0515312	0.0497499	0.0541585	0.0564898	0.0557088	0.0550725	0.054727	0.0546709	0.0542095	0.0533346	0.0528428	0.0525712	0.0531968	0.0527187
No Roti, VF	7	9	0	0.0303461	0.0423575	0.0498216	0.0573661	0.0533624	0.0507901	0.0489339	0.0462466	0.0465784	0.0585901	0.0620304	0.0634696	0.0630849	0.0619438	0.0600357	0.059539	0.0604993	0.0619805	0.0611567	0.0613636	0.0606292
No Roti, VF	8	1	0	0.161107	0.1255	0.112034	0.107677	0.100252	0.0943543	0.0922572	0.0919381	0.0934304	0.099017	0.0956335	0.0994943	0.101551	0.0981039	0.0951051	0.0945946	0.0939194	0.0934389	0.0928733	0.0921041	0.0903297
No Roti, VF	8	3	0	0.153705	0.135192	0.116895	0.112337	0.121085	0.118852	0.116083	0.112198	0.108457	0.108143	0.105375	0.102422	0.102985	0.103198	0.102979	0.103468	0.102769	0.100336	0.0978189	0.0957397	0.0954885
No Roti, VF	8	5	0	0.116524	0.0901611	0.0898786	0.0857238	0.0874532	0.0842156	0.0849017	0.0843543	0.0868478	0.0851119	0.0849562	0.0846586	0.0860706	0.0850698	0.0849949	0.0856622	0.0852647	0.0853457	0.0858724	0.0850021	0.0844192
No Roti, VF	9	3	0	0.0221587	0.0408045	0.044754	0.0458684	0.0433534	0.0520951	0.0538565	0.0532054	0.0547617	0.0534865	0.0544177	0.0524923	0.0554991	0.0540403	0.0546715	0.0538536	0.0537098	0.0549483	0.0579919	0.0624976	0.0652928
No Roti, VF	9	4	0	0.0458277	0.0478838	0.0460936	0.0489094	0.0459756	0.0530751	0.053331	0.0539012	0.0569626	0.0549094	0.0569787	0.0556242	0.0579969	0.0569836	0.0555157	0.055544	0.0547157	0.0562371	0.055316	0.0558928	0.0574539
No Roti, VF	9	5	0	0.0538296	0.0504673	0.050677	0.0804725	0.0775247	0.0727283	0.0740395	0.0757752	0.0851651	0.0933551	0.0962686	0.10034	0.0997334	0.0984448	0.0978554	0.0968479	0.0948835	0.098911	0.098575
No Roti, VF	10	1	0	0.0364175	0.0302077	0.0584071	0.0572088	0.07046	0.0665335	0.0632882	0.06975	0.0698395	0.0715358	0.0723873	0.0758277	0.0804615	0.0817164	0.0852034	0.0853283	0.0907501	0.0916769	0.0906057	0.0920403
No Roti, VF	10	2	0	0.0368327	0.0324434	0.0310363	0.0303236	0.0291587	0.0301747	0.0389421	0.0711834	0.0743024	0.0732455	0.0723023	0.0749244	0.0782428	0.093767	0.101117	0.104352	0.10339	0.10926	0.109673	0.111475	0.116621
No Roti, No VF	1	1	0	0.108355	0.0831717	0.0890944	0.0847824	0.081587	0.0784552	0.0788871	0.0777564	0.0777453	0.0783439	0.0794926	0.078563	0.0779153	0.0772823	0.0783587	0.0821681	0.0829799	0.0831243	0.0829673	0.0835692	0.0840931
No Roti, No VF	1	2	0	0.0479435	0.04816	0.0511416	0.047707	0.0582147	0.0603609	0.0590668	0.0612481	0.0593554	0.0597432	0.0583871	0.0591189	0.057927	0.057799	0.0569642	0.0573534	0.0566565	0.0566453	0.0560254	0.05629	0.0558878
No Roti, No VF	1	3	0	0.039791	0.0475468	0.0472984	0.0497637	0.0469722	0.0540724	0.058053	0.0553192	0.055751	0.0542913	0.057502	0.0561658	0.056353	0.05657	0.0563126	0.056441	0.0555327	0.056534	0.0554128	0.0565757	0.0559507
No Roti, No VF	1	4	0	0.0912326	0.0880152	0.0819713	0.0812794	0.0806373	0.0818659	0.0816594	0.0809801	0.0808152	0.0813261	0.0808239	0.0801403	0.079352	0.0798537	0.0805453	0.0803532	0.0800012	0.0792422	0.0783822	0.0816626	0.0833854
No Roti, No VF	1	5	0	0.0402574	0.048468	0.0459694	0.0446448	0.0435414	0.0455695	0.0435667	0.0525687	0.0555762	0.0544884	0.0569867	0.0568454	0.0610831	0.0678146	0.0715552	0.070168	0.0721961	0.0745359	0.0781854	0.0798147	0.0794228
No Roti, No VF	2	2	0	0.0700747	0.118611	0.122945	0.157109	0.150759	0.143791	0.138006	0.134894	0.128105	0.124252	0.119416	0.11849	0.114794	0.111939	0.108426	0.108574	0.10601	0.10479	0.102231	0.100849	0.0987732
No Roti, No VF	3	1	0	0.0154319	0.0290967	0.0291785	0.0300341	0.0403074	0.0423512	0.0426755	0.0428855	0.0417395	0.0408111	0.0399435	0.039366	0.0386525	0.0380977	0.037547	0.0372857	0.037167	0.0367084	0.036552	0.041108	0.0535281
No Roti, No VF	3	2	0	0.237234	0.194312	0.166665	0.150505	0.139522	0.131125	0.123053	0.116808	0.111076	0.108699	0.108858	0.108377	0.109426	0.110108	0.111572	0.111907	0.113336	0.113088	0.113716	0.112958	0.113167
No Roti, No VF	3	3	0	0.0396913	0.0442567	0.0447075	0.0473727	0.0444589	0.050315	0.0517143	0.0519243	0.0558455	0.053585	0.0548013	0.0537178	0.0565475	0.0549972	0.055195	0.0563863	0.0650553	0.0725877	0.0711568	0.0716422	0.0756498
No Roti, No VF	4	3	0	0.154494	0.15933	0.16352	0.152147	0.149904	0.141096	0.133962	0.134882	0.139287	0.143608	0.145052	0.14343	0.142356	0.140588	0.137231	0.134574	0.131511	0.12931	0.126747	0.124501	0.122014
No Roti, No VF	4	4	0	0.0470506	0.0470373	0.047303	0.0479317	0.046534	0.0503627	0.0493945	0.0503549	0.0499044	0.0511051	0.0506026	0.0512161	0.050662	0.0514254	0.051342	0.0518406	0.051471	0.0520133	0.0519511	0.052196	0.0519213
No Roti, No VF	4	5	0	0.0206689	0.0407371	0.0474091	0.0617559	0.0645186	0.0596565	0.0612388	0.0631239	0.062699	0.0613249	0.0629473	0.060997	0.0591614	0.0604593	0.0600226	0.0583418	0.057306	0.0566338	0.0577996	0.0591675	0.0592382
No Roti, No VF	5	2	0	0.032869	0.0478437	0.0469126	0.048541	0.0493083	0.047235	0.048492	0.0467391	0.0473873	0.046055	0.0459446	0.0448324	0.0449284	0.0444103	0.0445235	0.0438376	0.0439081	0.0435179	0.0434649	0.0430259	0.0430669
No Roti, No VF	5	7	0	0.301306	0.35589	0.365851	0.387404	0.376147	0.360036	0.349126	0.339146	0.329895	0.323282	0.315088	0.317196	0.31469	0.311261	0.308217	0.304056	0.299237	0.296116	0.291723	0.287119	0.285916
No Roti, No VF	5	9	0	0.0329445	0.0481257	0.0511943	0.0540974	0.0523813	0.0509748	0.0512988	0.0501735	0.0506686	0.0490662	0.0479237	0.0489824	0.0512754	0.0528123	0.0530008	0.0538112	0.0532101	0.0527126	0.0518205	0.0508968	0.0506076
No Roti, No VF	6	1	0	0.184871	0.145795	0.144082	0.138646	0.154937	0.148931	0.140547	0.139005	0.198841	0.205299	0.197348	0.192897	0.185977	0.181759	0.182186	0.177432	0.176509	0.172727	0.172	0.16948	0.166412
No Roti, No VF	6	2	0	0.0141004	0.0135606	0.0131793	0.0134717	0.0130578	0.0136288	0.0137273	0.0133125	0.0129074	0.0125317	0.0130356	0.0127272	0.0124684	0.0124407	0.0122907	0.0127101	0.0138941	0.0141978	0.0143537	0.0146193	0.014558
No Roti, No VF	6	3	0	0.0148437	0.0173357	0.0161314	0.0156291	0.0154354	0.0148622	0.0147966	0.0152251	0.0147511	0.0145093	0.0143401	0.0139451	0.0135761	0.0139803	0.0148464	0.0156139	0.0164889	0.016883	0.0170876	0.017165	0.0171167
No Roti, No VF	6	4	0	0.0591289	0.0669641	0.0960791	0.123028	0.140886	0.141568	0.136719	0.14218	0.138078	0.136082	0.131712	0.129649	0.127903	0.126337	0.123272	0.122425	0.120818	0.120292	0.118013	0.117398	0.116154
No Roti, No VF	6	5	0	0.1893	0.268859	0.233612	0.225896	0.207425	0.194022	0.186827	0.18848	0.180259	0.174796	0.171772	0.16612	0.164563	0.164	0.159648	0.156808	0.155206	0.152122	0.151431	0.151324	0.148767
No Roti, No VF	7	4	0	0.0523473	0.0589901	0.0661755	0.069251	0.0745329	0.0733675	0.071892	0.0700148	0.0678777	0.0660519	0.0640221	0.0624848	0.0622404	0.0605392	0.0589682	0.0575368	0.0561547	0.054937	0.0537769	0.0527549	0.0523201
No Roti, No VF	8	2	0	0.126895	0.098926	0.0981871	0.0956566	0.0984375	0.0942717	0.100494	0.103568	0.100625	0.097806	0.103346	0.106561	0.105891	0.104535	0.105062	0.103731	0.102253	0.101617	0.101346	0.100685	0.100555
No Roti, No VF	8	4	0	0.347657	0.276332	0.39067	0.349112	0.360876	0.336613	0.333774	0.317848	0.314879	0.302027	0.29747	0.287927	0.284494	0.276165	0.27217	0.268562	0.263907	0.260443	0.256702	0.253396	0.250353
No Roti, No VF	9	1	0	0.0299799	0.0409822	0.043943	0.0451612	0.0426409	0.0512256	0.0545305	0.0538424	0.0565402	0.0542621	0.0564826	0.055787	0.056452	0.0568488	0.0558692	0.0577459	0.0652517	0.0718847	0.0714608	0.0705132	0.0708562
No Roti, No VF	9	2	0	0.041732	0.0451236	0.0444274	0.0486711	0.0460531	0.0532947	0.0566585	0.056377	0.0587348	0.056809	0.0588194	0.0576859	0.059715	0.0599301	0.0583475	0.0584867	0.0574915	0.0586099	0.0574542	0.0574977	0.0585654
No Roti, No VF	10	3	0	0.113174	0.108685	0.0972284	0.0883809	0.086829	0.0853114	0.0823304	0.0806014	0.0790753	0.0771003	0.074289	0.0717583	0.069883	0.0680457	0.0666311	0.065567	0.0645178	0.0631068	0.0618966	0.0606365	0.0596336
No Roti, No VF	10	4	0	0.0491581	0.0803894	0.0785084	0.0923199	0.0924324	0.0978268	0.115323	0.118758	0.113015	0.108644	0.10538	0.102862	0.100677	0.0975973	0.0957475	0.0933977	0.0909944	0.0888089	0.0867659	0.084788
No Roti, No VF	10	5	0	0.0392401	0.0449332	0.0427658	0.043036	0.0410803	0.0458343	0.0510383	0.0501657	0.0535939	0.0510565	0.0528102	0.0512676	0.0514191	0.0513236	0.0503725	0.051005	0.0507572	0.0516923	0.0508723	0.0550605	0.0559236
Roti, VF	4	2	0	0.225191	0.243032	0.219612	0.237743	0.272036	0.25982	0.270048	0.270595	0.289171	0.292095	0.29152	0.289988	0.282765	0.277994	0.27223	0.272651	0.274154	0.300515	0.299008	0.297727	0.300468
Roti, VF	4	3	0	0.272772	0.208855	0.217797	0.266261	0.283417	0.290153	0.285894	0.281315	0.279593	0.283416	0.285115	0.286086	0.284441	0.280626	0.272678	0.277833	0.273653	0.299348	0.295796	0.294	0.313237
Roti, VF	7	1	0	0.0633864	0.0674406	0.0594434	0.0701952	0.0703696	0.0653153	0.0683444	0.0704969	0.0688903	0.0695805	0.0699421	0.0701563	0.0739009	0.0745518	0.0749958	0.0738979	0.0726988	0.0739979	0.0723826	0.0713499	0.070261
Roti, VF	7	3	0	0.333785	0.266464	0.272373	0.30712	0.313849	0.307965	0.306446	0.308372	0.307069	0.31643	0.306614	0.29704	0.305823	0.304307	0.297197	0.296492	0.289607	0.283204	0.277364	0.272631	0.278945
Roti, VF	7	4	0	0.056786	0.0500701	0.0526514	0.0562836	0.05399	0.0662314	0.0663452	0.0634985	0.069391	0.0685492	0.0668754	0.0650531	0.0650116	0.0672239	0.0650652	0.0640397	0.0629864	0.0637689	0.0651504	0.0677039	0.0663771
Roti, VF	7	5	0	0.0471442	0.048623	0.0682563	0.0714718	0.0729024	0.0732661	0.0700821	0.0659994	0.0669674	0.0675194	0.0692472	0.0681223	0.0658378	0.0649193	0.0643248	0.0632214	0.0625688	0.064759	0.0662337	0.0655099	0.0671289
Roti, VF	7	6	0	0.0599341	0.0515491	0.0579465	0.0659863	0.0742167	0.0813419	0.0769391	0.0721258	0.0686142	0.0660577	0.0646692	0.0635458	0.062446	0.061322	0.0604674	0.059723	0.0592237	0.0583261	0.0572746	0.0568352	0.0560928
Roti, VF	7	8	0	0.0227242	0.0502324	0.0544909	0.0585693	0.0643275	0.0652832	0.0684569	0.0698186	0.0693545	0.0710474	0.0716281	0.0695518	0.0675896	0.0674154	0.0655308	0.0656525	0.0656162	0.0648542	0.0642095	0.065477
Roti, VF	7	9	0	0.0362075	0.0594668	0.0566153	0.0575215	0.0597016	0.0632322	0.0621711	0.0599326	0.0598972	0.0646425	0.0625767	0.0608178	0.0595229	0.0585365	0.0575106	0.056686	0.0554958	0.0562628	0.0570668	0.0568177
Roti, VF	8	1	0	0.0926192	0.0938238	0.0935546	0.111517	0.122527	0.137419	0.145108	0.137111	0.131432	0.128971	0.136899	0.14488	0.143849	0.143702	0.139741	0.136324	0.13461	0.139612	0.13895	0.139709	0.14875
Roti, VF	8	5	0	0.0940268	0.0925676	0.0857044	0.0786128	0.0857001	0.0800466	0.0750173	0.0718511	0.0723669	0.0795088	0.0800617	0.0973444	0.100574	0.106717	0.111904	0.114503	0.115032	0.112297	0.110906	0.119353	0.126763
Roti, VF	8	6	0	0.0480371	0.184311	0.245259	0.275937	0.333975	0.330602	0.330509	0.341134	0.335865	0.362514	0.35187	0.341555	0.334684	0.327062	0.320021	0.312562	0.30683	0.302295	0.29947	0.296094	0.291644
Roti, VF	8	7	0	0.0850718	0.111084	0.11031	0.0986296	0.0949009	0.0931775	0.0906495	0.0871774	0.0849757	0.0817912	0.0808804	0.0822582	0.0907832	0.0902458	0.0932804	0.0931587	0.112671	0.111998	0.112334	0.1126	0.115428
Roti, VF	8	8	0	0.0738917	0.137571	0.119384	0.111085	0.112674	0.116053	0.11431	0.110233	0.113821	0.111027	0.111697	0.111199	0.107365	0.104647	0.106107	0.103673	0.102271	0.0997853	0.0983498	0.0961503	0.0967137
Roti, VF	8	9	0	0.0358139	0.0460684	0.0532173	0.0616259	0.0642218	0.0622764	0.0671041	0.0653298	0.0646007	0.0647447	0.0640978	0.0626788	0.061722	0.0631962	0.0650153	0.0639099	0.0636219	0.062542	0.0615344	0.0604701	0.0600788
Roti, VF	9	3	0	0.0330408	0.0469085	0.0437363	0.0516354	0.0496215	0.0591549	0.0609552	0.0597378	0.0615201	0.0599742	0.0639705	0.0728548	0.0800282	0.0875285	0.088282	0.0952625	0.101154
Roti, VF	9	5	0	0.0475571	0.0570045	0.0498074	0.0524587	0.0617046	0.062454	0.0585898	0.0588673	0.057305	0.055321	0.0542417	0.0529162	0.0516486	0.0587519	0.0638878	0.0626701	0.0613931	0.0641351	0.0636223	0.0631535	0.0626299
Roti, No VF	1	1	0	0.0183688	0.0214119	0.0224489	0.025037	0.0255551	0.0252115	0.0270173	0.0271941	0.0275735	0.0276858	0.0288715	0.0283536	0.0286746	0.0285269	0.0288962	0.0288703	0.0287333	0.028598	0.0300716	0.0302174	0.0318368
Roti, No VF	1	2	0	0.0433362	0.0377951	0.0360343	0.0327752	0.0369185	0.0361557	0.0381259	0.0370253	0.0401011	0.0391348	0.0411276	0.040496	0.041082	0.0405173	0.0422419	0.0416948	0.0413827	0.0407177	0.0407776	0.040551	0.0407369
Roti, No VF	1	3	0	0.118766	0.15814	0.147036	0.154643	0.149831	0.143619	0.139179	0.131771	0.133337	0.130807	0.130539	0.126284	0.132669	0.13176	0.134794	0.132093	0.138224	0.141359	0.144397	0.142788	0.149481
Roti, No VF	1	4	0	0.242458	0.205271	0.174055	0.154371	0.142048	0.132039	0.123575	0.117529	0.111953	0.106602	0.102418	0.0990581	0.0958172	0.0928001	0.090273	0.088033	0.0855413	0.0832332	0.0811117	0.0793644	0.0776933
Roti, No VF	2	1	0	0.0329589	0.0377734	0.0373824	0.0342955	0.0339003	0.0353503	0.0374852	0.0385699	0.0382605	0.0378844	0.0387222	0.039717	0.0389165	0.0387375	0.0391008	0.0403028	0.0399686	0.0394339	0.0390481	0.0395911	0.0391735
Roti, No VF	2	2	0	0.117221	0.126419	0.11135	0.101952	0.095693	0.0905356	0.0853474	0.0807893	0.0792644	0.0768555	0.0783995	0.0771622	0.0768992	0.075039	0.074018	0.0728211	0.0727233	0.0724166	0.0737168	0.0732636	0.0723986
Roti, No VF	2	3	0	0.0631281	0.0815388	0.116432	0.132866	0.135263	0.127192	0.12215	0.119062	0.115822	0.114078	0.114079	0.116562	0.135231	0.144698	0.149206	0.151608	0.153245	0.152846	0.15248	0.151653	0.151427
Roti, No VF	3	1	0	0.0647054	0.0526526	0.0594072	0.0559721	0.0575483	0.060672	0.0603829	0.0714324	0.0728829	0.0714694	0.0731592	0.0739538	0.0739016	0.0727834	0.0715603	0.0739732	0.074608	0.0755003	0.0746565	0.0743066	0.0726357
Roti, No VF	3	2	0	0.0497561	0.103859	0.0981179	0.114014	0.108521	0.104554	0.109105	0.107061	0.102868	0.103125	0.100076	0.0968648	0.0958258	0.0933953	0.0927189
Roti, No VF	3	3	0	0.0576522	0.0488224	0.0868558	0.0808867	0.0746712	0.0698091	0.0662361	0.0632207	0.0601806	0.057558	0.0551869	0.0531885	0.0514783	0.0498346	0.0483803	0.0470745	0.046041	0.0454567	0.0445404	0.0438048	0.0431052
Roti, No VF	4	1	0	0.089015	0.163807	0.149869	0.138443	0.128029	0.119519	0.112562	0.106569	0.101438	0.0970673	0.0931816	0.089797	0.0867767	0.0840317	0.0815936	0.0793784	0.0774036	0.0754908	0.0737328	0.0721963	0.0708112
Roti, No VF	4	4	0	0.0637965	0.0543849	0.0556871	0.0603108	0.059733	0.0716825	0.0723355	0.0758911	0.0741807	0.075093	0.0758759	0.0751198	0.0733797	0.0737706	0.0717362	0.0706021	0.0708349	0.071583	0.0712016	0.0704411	0.0690914
Roti, No VF	4	5	0	0.180222	0.164754	0.148397	0.163308	0.169465	0.18204	0.172282	0.179875	0.172364	0.170369	0.173455	0.16962	0.165111	0.164764	0.16027	0.15726	0.154854	0.152833	0.150611	0.148289	0.149052
Roti, No VF	5	1	0	0.0239515	0.0518572	0.0594058	0.0575357	0.0625272	0.0604853	0.0645475	0.0628903	0.0638529	0.0619159	0.0631554	0.0623353	0.0624135	0.0622384	0.0609889	0.0595539	0.0604627	0.0613348	0.0602162	0.0597862	0.0598619
Roti, No VF	5	2	0	0.314941	0.255587	0.227046	0.2131	0.213381	0.198452	0.188132	0.192667	0.189061	0.184316	0.177381	0.178053	0.173488	0.17666	0.173345	0.16936	0.164858	0.162077	0.162977	0.167443	0.16564
Roti, No VF	5	3	0	0.232057	0.24655	0.233331	0.207825	0.196294	0.184917	0.185954	0.177444	0.170564	0.169812	0.165335	0.163398	0.158704	0.153756	0.153648	0.149365	0.147941	0.144069	0.141167	0.139006	0.136836
Roti, No VF	5	4	0	0.154914	0.151242	0.144145	0.136045	0.128655	0.119426	0.115989	0.112409	0.185222	0.236916	0.239582	0.234366	0.227866	0.2222	0.223631	0.220555	0.226492	0.223088	0.220033	0.216545	0.216031
Roti, No VF	6	1	0	0.107909	0.131452	0.162411	0.146777	0.138005	0.135877	0.128604	0.12289	0.124561	0.120493	0.117377	0.118359	0.115149	0.112417	0.114357	0.112336	0.111041	0.112983	0.110695	0.108744	0.106659
Roti, No VF	6	2	0	0.0411193	0.039823	0.0370629	0.0403497	0.0416454	0.0395162	0.0383665	0.0399298	0.0409121	0.040518	0.0405934	0.0428862	0.0432782	0.0424292	0.0418037	0.0427074	0.0426817	0.0426124	0.0424159	0.0440979	0.0441508
Roti, No VF	6	3	0	0.0591001	0.0466222	0.0527714	0.0566934	0.0548067	0.0533122	0.0522126	0.0518112	0.0515714	0.0508792	0.051188	0.0516033	0.0514585	0.0512022	0.0517469	0.0518041	0.0515264	0.0512484	0.0517955	0.0517296	0.0516468
Roti, No VF	6	4	0	0.0548575	0.046966	0.0582081	0.0569626	0.0562339	0.0609105	0.0590385	0.0566769	0.0576887	0.0591369	0.0610347	0.06027	0.0606777	0.0604254	0.0596045	0.0627992	0.0619692	0.0612631	0.0611469	0.0618955	0.0631027
Roti, No VF	7	2	0	0.0555298	0.0558729	0.0626149	0.0885961	0.0886645	0.0903339	0.0885833	0.0845639	0.0803489	0.077196	0.0747805	0.0725992	0.0711206	0.069466	0.0679868	0.0663965	0.0652781	0.0637129	0.0626145	0.0613689	0.0604135
Roti, No VF	7	7	0	0.0153472	0.0401206	0.0377298	0.0351568	0.0339675	0.0358753	0.036899	0.0349709	0.0332682	0.0319927	0.0306567	0.0295385	0.0307795	0.029891	0.028965	0.0281748	0.0273791	0.0267273
Roti, No VF	8	2	0	0.105029	0.088124	0.0913069	0.0869499	0.0887541	0.0878854	0.0877148	0.0863691	0.0864053	0.0851201	0.08472	0.0843847	0.0857831	0.0849172	0.0866831	0.0882574	0.0887963	0.0876913	0.0869075	0.086059	0.0863824
Roti, No VF	8	3	0	0.079195	0.0832656	0.0712193	0.0679552	0.089354	0.0868267	0.0923854	0.0889523	0.0920511	0.0909376	0.0912293	0.0902449	0.0907164	0.0896959	0.0895557	0.0891067	0.0892479	0.0886842	0.08847	0.0879319	0.0879593
Roti, No VF	8	4	0	0.150054	0.122216	0.111821	0.115003	0.112839	0.113063	0.108464	0.107887	0.106835	0.108285	0.106484	0.10984	0.113978	0.112261	0.111678	0.110768	0.111659	0.110118	0.111026	0.109539	0.108185
Roti, No VF	9	1	0	0.0508136	0.0443284	0.0511038	0.0494181	0.0535301	0.054284	0.0652633	0.0678489	0.0670412	0.0690523	0.0681263	0.0718415	0.0728254	0.0729358	0.0727315	0.0716969	0.0740975	0.0747215
Roti, No VF	9	2	0	0.0503309	0.0468768	0.0514053	0.0481876	0.0526626	0.0536046	0.0667806	0.0714676	0.0702881	0.0715016	0.0702881	0.0742583	0.0759119	0.0751826	0.0748847	0.0737461	0.0763221	0.0766939	0.0766752
Roti, No VF	9	4	0	0.0516032	0.0536258	0.0532301	0.0556705	0.0547745	0.0563579	0.0560404	0.056709	0.0560561	0.0567249	0.0561074	0.056636	0.0564744	0.0570547	0.0566248	0.0569662	0.0570484	0.0570641	0.0571098
Roti, No VF	10	1	0	0.0351853	0.030194	0.031447	0.0306229	0.0294909	0.0285239	0.0282086	0.0278242	0.0271743	0.0265412	0.0262702	0.0259376	0.0255835	0.0252354	0.0250142	0.024756	0.024723	0.0245413	0.0243873	0.0242653	0.0241478
Roti, No VF	10	2	0	0.0386193	0.0388004	0.0375283	0.037041	0.0349955	0.0335601	0.0326994	0.0318627	0.0309474	0.0301765	0.0296185	0.029034	0.0285851	0.0282716	0.0278845	0.0274602	0.0272047	0.0268606	0.0266204	0.0263805	0.0261628
Roti, No VF	10	3	0	0.030053	0.0483581	0.043335	0.0494185	0.0471569	0.0483803	0.0469541	0.0475289	0.0466936	0.0471243	0.0465905	0.0468386	0.0464099	0.0465058	0.0462865	0.0466044
Roti, No VF	10	4	0	0.0300082	0.04729	0.0430093	0.0495647	0.0470944	0.0483129	0.0471333	0.0479146	0.0468649	0.0470806	0.0467988	0.0471598	0.0468314	0.0471376	0.0467574	0.0468381
